# Supplementary material for: Elevated Expression of CCN3 in Articular Cartilage Induces Osteoarthritis in Hip Joints Irrespective of Age and Weight Bearing
Source: Int J Mol Sci. 2022 Dec 4;23(23):15311. doi: 10.3390/ijms232315311 (PMC9738275; doi:10.3390/ijms232315311)
Supplement: Supplementary file 1 [file ijms-23-15311-s001.zip]

Archive with 1 entries (1 files):
- ijms-2069853-supplementary.pdf
